# Supplementary material for: Effects of Medium Cut-Off Versus High-Flux Hemodialysis Membranes on Biomarkers: A Systematic Review and Meta-Analysis
Source: Can J Kidney Health Dis. 2022 Jan 18;9:20543581211067090. doi: 10.1177/20543581211067090 (PMC8777328; doi:10.1177/20543581211067090)
Supplement: sj-xlsx-6-cjk-10.1177_20543581211067090 – Supplemental material for Effects of Medium Cut-Off Versus High-Flux Hemodialysis Membranes on Biomarkers: A Systematic Review and Meta-Analysis [file sj-xlsx-6-cjk-10.1177_20543581211067090.xlsx]

## Sheet: RoB - Randomized Studies
Ref ID	1st Author, Year	Selection bias (sequence generation and allocation concealment)	Selection bias comments	Performance bias (blinding of participants and personnel)	Performance bias comments	Detection bias (blinding of outocme assessment)	Detection bias comments	Attrition bias (Loss to follow-up / missing data > 20% High RoB)	Attrition bias comments	Selective reporting	Selective reporting comments	Report any other sources of bias	Source of funding and other issues
	Belmouaz, 2020	Low	Random number tables; anonymized envolopes.	Low	Although trial was not blinded, outcomes (lab-based measures) low-risk for performance bias.	Low	All reported outcomes were lab-based measures with low risk of bias.	Low	No missing data for outcomes included in this review.	Low	Adhered to registered protocol (NCT03211676).	NA	This is an investigator-driven study, supported by a study grant from BAXTER Healthcare Corporation.
	Cordeiro, 2020	Low	Randomization and concealment procedures described in registered protocol.	Low	Although trial was not blinded, outcomes (lab-based measures) not prone to performance bias.	Low	All reported outcomes were lab-based measures with low risk of bias; outcome assessors were blinded.	Low	Short-term study with no attrition events.	Low	Adhered to registered protocol (NCT03274518).	NA	In kind support from manufacturer (membranes) with funding provided by a not-for-profit entity.
	Kirsh, 2017 (study 1)	Low	Both studies are: prospective, open-label, controlled, randomized, crossover studies using computer-driven sequence generation.	Low	Although trial was not blinded, outcomes (lab-based measures) low-risk for performance bias.	Low	All reported outcomes were lab-based measures with low risk of bias.	Low	Short-term study with no attrition events.	Low	Adhered to registered protocol (NCT02377570).	NA	No funding source specified.
	Kirsh, 2017 (study 2)	Low	Both studies are: prospective, open-label, controlled, randomized, crossover studies using computer-driven sequence generation.	Low	Although trial was not blinded, outcomes (lab-based measures) low-risk for performance bias.	Low	All reported outcomes were lab-based measures with low risk of bias.	Low	Short-term study with no attrition events.	Low	Adhered to registered protocol (NCT02377622).	NA	No funding source specified.
	Lim, 2020 (clinical outcomes)	Low	Random number tables; open label.	Some concerns	Open-label nature of the study intervention may have biased patient responses to PRO measures. See discussion text for further details considered in assessing the risk of performance bias for this study. RoB was considered low for lab-based measures.	Low	Although the study was open-label, study outcomes were low RoB for detection bias.	Low	One patient out of 50 (2%) did not recive the intervention due to known allergy.	Low	Adhered to registered protocol (KCT0003026).	N	This research was supported by a grant from the Korea Health Technology R&D Project through the Korea Health Industry Development Institute, funded by the Ministry of Health & Welfare, Republic of Korea (HI15C0001), an received additional support from the manufacturer.
	Lim, 2020 (Laboratory markers)	Low	Random number tables; open label.	Low	Although trial was not blinded, outcomes (lab-based measures) low-risk for performance bias.	Low	Lab-based measures were considered low risk of bias.	Low	One patient out of 50 (2%) did not recive the intervention due to known allergy.	Low	Adhered to registered protocol (KCT0003026).	N	This research was supported by a grant from the Korea Health Technology R&D Project through the Korea Health Industry Development Institute, funded by the Ministry of Health & Welfare, Republic of Korea (HI15C0001), an received additional support from the manufacturer.
	Maduell, 2019	Low	Details of sequence generation and concealment were not provided. Each patient received each intervention once; outcomes were lab-based or reasonably objectively assessed, minimizing the impact of sequence generation and concelament procedures.	Low	Although trial was not blinded, outcomes (lab-based measures) not prone to performance bias.	Low	All reported outcomes were lab-based measures with low risk of bias.	Low	Short-term study with no attrition events.	Low	No protocol, but clearly narrow focus of research question aligns with reported outcomes; hence, selective reporting is highly unlikely.	Low	Study completed without any specific funding.
	Maduell, 2020	Low	Details of sequence generation and concealment were not provided. Each patient received each intervention once; outcomes were lab-based or reasonably objectively assessed, minimizing the impact of sequence generation and concelament procedures.	Low	Although trial was not blinded, outcomes (lab-based measures) not prone to performance bias.	Low	All reported outcomes were lab-based measures with low risk of bias.	Low	Short-term study with no attrition events.	Low	No protocol, but clearly narrow focus of research question aligns with reported outcomes; hence, selective reporting is highly unlikely.	Low	Study completed without any specific funding. Dialysis prescriptions used low dialysate flow in all groups, which might impact generalizability of study findings, but would not significantly bias comparisons of treatment effects within the study.
	Santos, 2020	Low	The order of the different treatment sessions was randomly assigned to the patients. Each patient received each intervention once; outcomes were lab-based or reasonably objectively assessed.	Low	Although trial was not blinded, outcomes (lab-based measures) not prone to performance bias.	Low	All reported outcomes were lab-based measures with low risk of bias.	Low	Short-term study with no attrition events.	Low	No protocol, but clearly narrow focus of research question aligns with reported outcomes; hence, selective reporting is highly unlikely.	NA	No funding source specified.
	Sevinc, 2020	Low	Random number tables with anonymized envelopes.	Low	Although trial was not blinded, outcomes (lab-based measures) low-risk for performance bias.	Low	All reported outcomes were lab-based measures with low risk of bias.	Low	Follow-up measurements for IL-6 had 10 missing cases out of 50 (20%); data otherwise complete.	Low	Adhered to registered protocol (NCT03836508).	NA	Turkish Society of Nephrology and Hypertension Dialysis Transplantation Association.
	Weiner, 2020	Low	Computerized randomization with concealment procedures in place; measured baseline characteristics were balanced at randomization.	Some concerns	Open-label nature of the study intervention may have biased patient responses to PRO measures. See discussion text for further details considered in assessing the risk of performance bias for this study. RoB was considered low for lab-based measures.	Low	Although the study was open-label, study outcomes were low RoB for detection bias.	High	Primary analysis was per-protocol rather than ITT with 42 attrition events among 172 participants (24%).	Low	Adhered to registered protocol (NCT03257410).		Industsry.
	Zickler, 2016	Low	Details of sequence generation and concealment were not provided. Each patient received each intervention once; outcomes were lab-based or reasonably objectively assessed, minimizing the impact of sequence generation and concelament procedures.	Low	Although trial was not blinded, outcomes (lab-based measures) not prone to performance bias.	Low	All reported outcomes were lab-based measures with low risk of bias.	Low	Three out of 48 patients (6%) had an early attrition event.	Low	Adhered to registered protocol (NCT02084381).	NA	Government and industry at arms length.

## Sheet: RoB - Non-randomized Studies
Ref ID	Author, Year	Design	1. Bias due to confounding	Q1 Justification	2. Bias in selection of participants into the study	Q2 Justification	3. Bias in classification of exposures	Q3 Justification	4. Bias due to departures from intended exposures	Q4 Justification	5. Bias due to missing data	Q5 Justification	6. Bias in measurement of outcomes	Q6 Justification	7. Bias in selection of the reported results	Q7 Justification	Source of funding
			1=Low 2=Moderate 3=Serious 4=Critical 5=Unclear		1=Low 2=Moderate 3=Serious 4=Critical 5=Unclear		1=Low 2=Moderate 3=Serious 4=Critical 5=Unclear		1=Low 2=Moderate 3=Serious 4=Critical 5=Unclear		1=Low 2=Moderate 3=Serious 4=Critical 5=Unclear		1=Low 2=Moderate 3=Serious 4=Critical 5=Unclear		1=Low 2=Moderate 3=Serious 4=Critical 5=Unclear
	Alarcon, 2021	NRS (before/after or crossover)	1	All patients served as their own controls in this before-after design, and bias due to confounding is unlikely to be significant.	1	Sample included all consecutive patients started on hemodialysis in a large national registry.	1	Exposure status was not prone to bias; all participating facilities adopted the intervention universally.	1	There were up to 34 crossovers from experimental to control aamong 992 enrolled patients (3%); low RoB.	3	Three hundred and fifty four patients out of 992 (36%) had an attrition event before the final study assessment at 12 months, resulting in serious RoB due to attrition when comparing baseline vs 12 month PRO scores.	5	Open-label nature of the study intervention may have biased patient responses to PRO measures and physician assessment of RLS symptoms. See discussion text for further details considered in assessing RoB for this study.	1	Study reporting consistent with published protocol.	Industry
	Albrizio, 2018	NRS (before/after or crossover)	1	Patient characteristics not described in detail in this abstract; however, all patients served as their own controls in this before-after design, and bias due to confounding is unlikely to be significant.	1	Details of selection criteria not provided; however, all patients were chosen 'at random' and also served as their own controls in this before-after design, and impact of selection bias unlikelky to be significant.	1	Classification of exposure status was low RoB.	1	Details of patienit attrition or protocol deviation events were not reported, but unlikely to have occurred given the short study duration and limited number of participants (N=4)	1	Missingness not explicitly reported, but was unlikely given limited study duration and small number of participants.	1	Lab-based measures; low RoB.	1	A protocol was not available for review, but the study reported only a single outcome and risk of selective reporting seems low.	NR
	Ariza, 2021 (Sanabria 2020)	NRS (before/after or crossover)	1	All patients served as their own controls in this before-after design, and bias due to confounding is unlikely to be significant.	3	The study excluded 48 patients who had an attrition event during the first year on the control therapy, introducing risk of survivor bias.	1	Classification of exposure status was low RoB.	1	There were no departures from study interventions.	2	Twenty three out of 104 (22%) of patients did not complete follow-up; attrition events may have biased results.	1	Reported outcomes are low RoB despite open-label design.	1	Study reporting consistent with published protocol.	Industry
	Baharani, 2017a	NRS (before/after or crossover)	2	All patients served as their own controls in this before-after design, and bias due to confounding is unlikely to be significant.	1	Details of selection criteria not provided; however, all patients served as their own controls in this before-after design, and impact of selection bias unlikelky to be significant.	1	Classification of exposure status was low RoB.	1	There were no departures from study interventions.	1	There were no missing data or patients lost to follow-up.	1	Lab-based measures; low RoB.	5	A protocol was not available for review	Industry
	Baharani, 2017b	NRS (before/after or crossover)	2	All patients served as their own controls in this before-after design, and bias due to confounding is unlikely to be significant.	1	Details of selection criteria not provided; however, all patients served as their own controls in this before-after design, and impact of selection bias unlikelky to be significant.	1	Classification of exposure status was low RoB.	1	There were no departures from study interventions.	1	There were no missing data or patients lost to follow-up.	1	Lab-based measures; low RoB.	5	A protocol was not available for review	Industry
	Bolton, 2020	NRS (before/after or crossover)	1	All patients served as their own controls in this before-after design, and bias due to confounding is unlikely to be significant.	1	Details of selection criteria not provided; however, all patients served as their own controls in this crossover design, and selection bias unlikelky to be significant.	1	Classification of exposure status was low RoB.	1	There were no departures from study interventions.	5	Thirty one of an initial 90 patients (34%) had an attrition event before 12 months' follow-up. However, we included the subgroup of patients who completed the full 12 months' follow-up for the outcome of recovery time, and did not rate down for missing data.	5	Open-label nature of the study intervention may have biased patient responses to PRO measures. See discussion text for further details considered in assessing RoB for this study. RoB was considered low for lab-based measures.	5	A protocol was not available for review	Manuscript was drafted by a collaborator who was employed by the manufacturer.
	Bove, 2018	NRS (before/after or crossover)	1	Lab-based measures based on a single session with each of 5 different membranes - low RoB due to confounding.	1	Subjects served as their own controls.	1	Classification of exposure status was low RoB.	1	There were no departures from study interventions.	1	There were no missing data or patients lost to follow-up.	1	Lab-based measures; low RoB.	5	A protocol was not available for review	NR
	Bunch, 2021	NRS (before/after or crossover)	1	All patients served as their own controls in this before-after design, and bias due to confounding is unlikely to be significant.	1	All consecutive patients initiating hemodialysis at participating sites were enrolled with low risk of selection bias.	1	Classification of exposure status was low RoB.	1	There were no major departures from study interventions.	3	Three hundred and fifty four patients out of 992 had an attrition event before the final study assessment at 12 months, resulting in serious RoB due to attrition when comparing baseline vs 12 month serum albumin values.	1	Lab-based measures; low RoB.	1	Study reporting consistent with published protocol.	Industry.
	Cantallupi, 2018	NRS (before/after or crossover)	1	All patients served as their own controls in this before-after design, and bias due to confounding is unlikely to be significant.	1	Details of selection criteria not provided; however, all patients served as their own controls in this before-after design, and selection bias unlikelky to be significant.	1	Classification of exposure status was low RoB.	1	There were no major departures from study interventions.	1	There were no missing data or patients lost to follow-up.	1	Lab-based measures; low RoB.	5	A protocol was not available for review	NR
	Celik, 2018	NRS (before/after or crossover)	1	All patients served as their own controls in this before-after design, and bias due to confounding is unlikely to be significant.	1	Subjects served as their own controls.	1	Classification of exposure status was low RoB.	1	There were no departures from study interventions.	1	There were no missing data or patients lost to follow-up.	1	Lab-based measures; low RoB.	5	A protocol was not available for review	NR
	Cho, 2019	NRS (cohort)	3	Baseline prognostic imbalance with no statistical adjustment for clinical outcomes.	1	Treatment allocation was determined by type of dialysis machine the patient used at enrolment (quasi-random allocation process.	1	Classification of exposure status was low RoB.	1	There were no departures from study interventions.	1	There were no missing data or patients lost to follow-up.	1	Lab-based measures; low RoB.	5	A protocol was not available for review.	Government funding.
	Cozzolino, 2019	NRS (before/after or crossover)	1	Measured baseline characteristics were reasonably balanced between exposure groups.	1	Patients included all consecutive new dialysis starts split into groups "A" and "B"; all patients served as their own controls in this crossover design, and selection bias unlikelky to be significant.	1	Classification of exposure status was low RoB.	1	Protocol deviation < 20% (1 out of 20 participants) could not use the intervention due to previoulsy documented allergy; low RoB.	1	Missingness < 20% (2 out of 20 participants) for follow-up laboratory measures; low RoB.	1	Lab-based measures; low RoB.	5	A protocol was not available for review.	This study was supported by an unrestricted grant from Baxter (Deerfield, IL, USA).
	D'Achiardi, 2020	NRS (before/after or crossover)	1	All patients served as their own controls in this before-after design, and bias due to confounding is unlikely to be significant.	1	Eligibility criteria appropriate given the nature of the study.	1	Classification of exposure status was low RoB.	1	There were no departures from study interventions.	2	Eleven out of an initial 52 (22%) patients did not complete follow-up; attrition events may have biased results	1	Lab-based measures; low RoB.	5	A protocol was not available for review.	NR
	Gallo, 2019	NRS (before/after or crossover)	1	All patients served as their own controls in this before-after design, and bias due to confounding is unlikely to be significant.	5	Details of selection criteria not provided.	1	Classification of exposure status was low RoB.	1	There were no departures from study interventions.	1	There were no missing data or patients lost to follow-up.	1	Lab-based measures; low RoB.	5	A protocol was not available for review.	NR
	Garcia, 2018	NRS (before/after or crossover)	1	All patients served as their own controls in this before-after design, and bias due to confounding is unlikely to be significant.	1	Eligibility criteria appropriate given the nature of the study.	1	Classification of exposure status was low RoB.	1	There were no departures from study interventions.	1	There were no missing data or patients lost to follow-up.	1	Lab-based measures; low RoB.	5	A protocol was not available for review.	NR. Authors state that they have no conflicts of interest.
	Gernone, 2020	NRS (before/after or crossover)	1	All patients served as their own controls in this before-after design, and bias due to confounding is unlikely to be significant.	5	Details of selection criteria not provided.	1	Classification of exposure status was low RoB.	5	Details are not provided; reported data suggest that there were no deviations from intended exposures.	5	Although the reporting of results implies no missing data, missingness and attrition are not explicitly mentioned in this abstract.	5	Open-label nature of the study intervention may have biased patient responses to PRO measures. See discussion text for further details considered in assessing RoB for this study.	5	A protocol was not available for review	NR
	Kim, 2019	NRS (before/after or crossover)	1	All patients served as their own controls in this before-after design, and bias due to confounding is unlikely to be significant.	1	Eligibility criteria appropriate given the nature of the study.	1	Classification of exposure status was low RoB.	1	There were no departures from study interventions.	1	There were no missing data or patients lost to follow-up.	1	Lab-based measures; low RoB.	1	Reporting was consistent with published protocol.	Government funding.
	Krishnasamy, 2020	NRS (before/after or crossover)	1	All patients served as their own controls in this before-after design, and bias due to confounding is unlikely to be significant.	1	Eligibility criteria and screen failure rates typical for the target population.	1	Classification of exposure status was low RoB.	1	With the exception of one participaint, there were no departures from study interventions.	1	Ten out of 89 patients (11%) did not complete all follow-up study procedures; reasons for attrition typical for the study population and overall low RoB.	5	Open-label nature of the study intervention may have biased patient responses to PRO measures. See discussion text for further details considered in assessing RoB for this study. RoB was considered low for lab-based measures.	1	Reporting was consistent with published protocol.	Industry (arms-length) funding; investigator-initiated.
	Ostojic, 2020	NRS (cohort)	1	Measured baseline characteristics were reasonably balanced between exposure groups.	5	Details of selection criteria not provided	1	Classification of exposure status was low RoB.	5	Details are not provided; reported data suggest that there were no deviations from intended exposures.	5	Although the reporting of results implies no missing data, missingness and attrition are not explicitly mentioned in this abstract.	1	Lab-based measures; low RoB.	5	A protocol was not available for review.	NR
	Penny, 2019	NRS (before/after or crossover)	1	All patients served as their own controls in this before-after design, and bias due to confounding is unlikely to be significant.	1	Details of selection criteria were limited; however, all patients served as their own controls in this crossover design, and selection bias unlikelky to be significant.	1	Classification of exposure status was low RoB.	5	Details are not provided; reported data suggest that there were no deviations from intended exposures.	2	Twenty three out of 28 patients completed follow-up with 5 unspecifiied attrition events (18%) resulting in incomplete follow-up observations; overall moderate RoB.	5	Open-label nature of the study intervention may have biased patient responses to PRO measures. See discussion text for further details considered in assessing RoB for this study. RoB was considered low for lab-based measures.	5	A protocol was not available for review.	NR
	Yeter, 2020	NRS (cohort)	1	Measured baseline characteristics balanced between exposure groups.	2	Method of group allocation unclear.	1	Classification of exposure status was low RoB.	5	Details are not provided; reported data suggest that there were no deviations from intended exposures.	2	Five out of 30 patients (17%) did not complete follow-up and might have influenced study results.	1	Lab-based measures; low RoB.	5	A protocol was not available for review.	Turkish Society of Nephrology.
